# Supplementary material for: Exploring pathway interactions in insulin resistant mouse liver
Source: BMC Syst Biol. 2011 Aug 15;5:127. doi: 10.1186/1752-0509-5-127 (PMC3169508; doi:10.1186/1752-0509-5-127)
Supplement: Additional file 2 — Cytoscape visualization of pathway interaction networks. Contains the cytoscape session files with interactive visualizations of the pathway interaction networks. These can be viewed with the freely available Cytoscape software http://www.cytoscape.org/. [file 1752-0509-5-127-S2.ZIP]

Archive with 2 entries (2 files):
- pps2.pathway.interactions.cys
- pps2.pathway.interactions.details.cys
